# Supplementary material for: Frequency and Spectrum of Mutations Induced by Gamma Rays Revealed by Phenotype Screening and Whole-Genome Re-Sequencing in Arabidopsis thaliana
Source: Int J Mol Sci. 2022 Jan 7;23(2):654. doi: 10.3390/ijms23020654 (PMC8775868; doi:10.3390/ijms23020654)
Supplement: Supplementary file 1 [file ijms-23-00654-s001.zip]

Archive with 7 entries (5 files):
- ijms-1501962-supplementary/
- ijms-1501962-supplementary/supplementary/
- ijms-1501962-supplementary/supplementary/Supplementary Table S1. Sequencing data generated and mapping to the Arabidopsis thaliana genome.pdf
- ijms-1501962-supplementary/supplementary/Supplementary Table S2. SBSs and InDels detected by re-sequencing.xlsx
- ijms-1501962-supplementary/supplementary/Supplementary Table S3. Sequence context of small InDels.xlsx
- ijms-1501962-supplementary/supplementary/Supplementary Table S4.  Sequence context of SBSs.xlsx
- ijms-1501962-supplementary/supplementary/Table S5. GO annotation of 63 affected genes.xlsx
