# Supplementary material for: Frequency and Spectrum of Mutations Induced by Gamma Rays Revealed by Phenotype Screening and Whole-Genome Re-Sequencing in Arabidopsis thaliana
Source: Int J Mol Sci. 2022 Jan 7;23(2):654. doi: 10.3390/ijms23020654 (PMC8775868; doi:10.3390/ijms23020654)
Supplement: Supplementary file 1 [file ijms-23-00654-s001.zip › ijms-1501962-supplementary/supplementary/Supplementary Table S2. SBSs and InDels detected by re-sequencing.xlsx]

## Sheet: all mutations
Table S2. SBSs and InDels detected by re-sequencing
Line	Chromosome	Position	Reference	Varation	Type	Zygosity	Effect	Impact	Gene ID	Verificantion
G200	4	1185477	T	+AA	≥2bp ins	heterozygous	UP/DOWN STREAM	MODIFIER	AT4G02680	IGV
G240	4	1787529	G	-A	1 bp-del	heterozygous	UP/DOWN STREAM	MODIFIER	AT4G03827	IGV
G692	1	2366230	T	+A	1bp-ins	homozygous	UP/DOWN STREAM	MODIFIER	AT1G07660	IGV
G200	4	1809797	T	A	SBSs	heterozygous	UP/DOWN STREAM	MODIFIER	AT4G03865	IGV
G692	1	2914552	G	-TTC	≥2 bp del	heterozygous	Transposable element	MODERATE	AT1G09040	IGV
G692	4	1857809	C	-A	1 bp-del	heterozygous	UP/DOWN STREAM	MODIFIER	AT4G03916	IGV
G266	5	124089	A	G	SBSs	homozygous	UP/DOWN STREAM	MODIFIER	AT5G01300	IGV
G287	4	1940613	C	G	SBSs	homozygous	UP/DOWN STREAM	MODIFIER	AT4G04030	IGV
G200	3	50024	T	C	SBSs	homozygous	UP/DOWN STREAM	MODIFIER	AT3G01130	IGV
G200	5	191947	G	-T	1 bp-del	heterozygous	UP/DOWN STREAM	MODIFIER	AT5G01480	IGV
G431	1	3091343	C	G	SBSs	heterozygous	UP/DOWN STREAM	MODIFIER	AT1G09560	IGV
G320	5	1754149	A	G	SBSs	heterozygous	5'UTR	MODIFIER	AT5G05820	IGV
G266	5	2261822	C	T	SBSs	homozygous	UP/DOWN STREAM	MODIFIER	AT5G07220	IGV
G287	3	211211	A	-AG	≥2 bp del	heterozygous	5'UTR	MODIFIER	AT3G01530	IGV
G240	5	2369675	C	T	SBSs	heterozygous	UP/DOWN STREAM	MODIFIER	AT5G07475	IGV
G200	1	3337007	C	T	SBSs	homozygous	EXON-missense	MODERATE	AT1G10170	IGV
G200	3	609699	G	A	SBSs	homozygous	EXON-STOP GAINED	HIGH	AT3G02810	IGV
G200	5	2939467	T	G	SBSs	heterozygous	UP/DOWN STREAM	MODIFIER	AT5G09445	IGV
G200	5	3356322	G	T	SBSs	heterozygous	EXON-missense	MODERATE	AT5G10620	IGV
G240	4	2351300	G	A	SBSs	heterozygous	EXON-missense	MODERATE	AT4G04640	IGV
G200	3	1426811	T	G	SBSs	homozygous	EXON-missense	MODERATE	AT3G05110	IGV
G320	4	2465048	A	-G	1 bp-del	homozygous	3'UTR	MODIFIER	AT4G04880	IGV
G287	5	3813391	T	G	SBSs	heterozygous	UP/DOWN STREAM	MODIFIER	AT5G11820	IGV
G287	3	1902617	C	T	SBSs	heterozygous	EXON-SYNONYMOUS	LOW	AT3G06290	IGV
G200	3	2788470	T	+AGGCAAACGG	≥2bp ins	homozygous	EXON-frameshift	HIGH	AT3G09100	IGV
G431	5	4144997	A	-ATT	≥2 bp del	homozygous	UP/DOWN STREAM	MODIFIER	AT5G13070	IGV
G266	5	4956591	A	-TCT	≥2 bp del	heterozygous	UP/DOWN STREAM	MODIFIER	AT5G15250	IGV
G287	5	5843728	C	-A	1 bp-del	heterozygous	UP/DOWN STREAM	MODIFIER	AT5G17710	IGV
G692	5	6231592	A	+T	1bp-ins	heterozygous	UP/DOWN STREAM	MODIFIER	AT5G18680	IGV
G200	3	2992561	C	T	SBSs	homozygous	5'UTR	MODIFIER	AT3G09750	IGV
G320	2	290674	C	T	SBSs	heterozygous	3'UTR	MODIFIER	AT2G01660	IGV
G240	1	3563162	G	A	SBSs	homozygous	EXON-missense	MODERATE	AT1G10720	IGV
G692	2	567566	C	-T	1 bp-del	heterozygous	UP/DOWN STREAM	MODIFIER	AT2G02190	IGV
G200	1	4748061	G	-ATACACC	≥2 bp del	homozygous	EXON-frameshift	HIGH	AT1G13870	IGV
G431	4	2593572	C	-A	1 bp-del	homozygous	UP/DOWN STREAM	MODIFIER	AT4G05050	IGV
G431	2	741164	A	+T	1bp-ins	heterozygous	UP/DOWN STREAM	MODIFIER	AT2G02670	IGV
G200	3	3063281	G	A	SBSs	heterozygous	Splice region	LOW	AT3G09960	IGV
G266	4	2642240	A	-GTAC	≥2 bp del	homozygous	UP/DOWN STREAM	MODIFIER	AT4G05130	IGV
G200	2	1207306	A	-G	1 bp-del	homozygous	UP/DOWN STREAM	MODIFIER	AT2G03920	IGV
G431	1	5323775	T	C	SBSs	heterozygous	5'UTR	MODIFIER	AT1G15490	IGV
G240	2	1458076	C	-A	1 bp-del	homozygous	UP/DOWN STREAM	MODIFIER	AT2G04235	IGV
G692	5	6316286	T	-CAAGTAAG	≥2 bp del	homozygous	UP/DOWN STREAM	MODIFIER	AT5G18930	IGV
G431	5	6477213	G	+AT	≥2bp ins	heterozygous	UP/DOWN STREAM	MODIFIER	AT5G19257	IGV
G431	5	7503002	A	-G	1 bp-del	heterozygous	EXON-frameshift	HIGH	AT5G22580	IGV
G692	5	7586826	T	A	SBSs	homozygous	UP/DOWN STREAM	MODIFIER	AT5G22780	IGV
G200	4	2815861	G	A	SBSs	homozygous	UP/DOWN STREAM	MODIFIER	AT4G05530	IGV
G431	5	7610689	A	T	SBSs	heterozygous	Splice region	HIGH	AT5G22794	IGV
G320	2	1834783	C	T	SBSs	heterozygous	UP/DOWN STREAM	MODIFIER	AT2G05110	IGV
G692	3	3090580	G	-TTC	≥2 bp del	homozygous	Transposable element	MODERATE	AT3G10015	IGV
G240	4	3608407	C	T	SBSs	homozygous	UP/DOWN STREAM	MODIFIER	AT4G06625	IGV
G692	4	3721024	T	A	SBSs	heterozygous	UP/DOWN STREAM	MODIFIER	AT4G06609	IGV
G287	5	7747309	G	+ATGC	≥2bp ins	heterozygous	UP/DOWN STREAM	MODIFIER	AT5G23090	IGV
G320	1	7212201	G	+T	1bp-ins	homozygous	UP/DOWN STREAM	MODIFIER	AT1G20750	IGV
G240	1	7541729	G	T	SBSs	homozygous	UP/DOWN STREAM	MODIFIER	AT1G21525	IGV
G240	5	8946921	G	T	SBSs	homozygous	UP/DOWN STREAM	MODIFIER	AT5G25625	IGV
G200	5	9011295	C	T	SBSs	homozygous	EXON-missense	MODERATE	AT5G25840	IGV
G320	2	2111319	T	C	SBSs	heterozygous	UP/DOWN STREAM	MODIFIER	AT2G05670	IGV
G200	3	3257035	G	A	SBSs	heterozygous	UP/DOWN STREAM	MODIFIER	AT3G10470	IGV
G692	4	3721025	C	T	SBSs	heterozygous	UP/DOWN STREAM	MODIFIER	AT4G06609	IGV
G320	5	9035599	T	A	SBSs	homozygous	UP/DOWN STREAM	MODIFIER	AT5G25900	IGV
G287	4	3890445	T	A	SBSs	homozygous	UP/DOWN STREAM	MODIFIER	AT4G06672	IGV
G200	2	2675735	C	A	SBSs	heterozygous	UP/DOWN STREAM	MODIFIER	AT2G06700	IGV
G266	1	7674976	A	T	SBSs	homozygous	UP/DOWN STREAM	MODIFIER	AT1G21850	IGV
G240	1	9306786	A	G	SBSs	homozygous	UP/DOWN STREAM	MODIFIER	AT1G26850	IGV
G240	4	4041121	A	G	SBSs	heterozygous	UP/DOWN STREAM	MODIFIER	AT4G06736	IGV
G287	2	2850735	G	A	SBSs	homozygous	UP/DOWN STREAM	MODIFIER	AT2G06930	IGV
G240	5	9933030	C	T	SBSs	homozygous	UP/DOWN STREAM	MODIFIER	AT5G27905	IGV
G692	2	3136520	A	G	SBSs	heterozygous	UP/DOWN STREAM	MODIFIER	AT2G07521	IGV
G287	5	10536905	C	-ACGAG	≥2 bp del	homozygous	UP/DOWN STREAM	MODIFIER	AT5G28535	IGV
G266	2	5284284	C	T	SBSs	homozygous	UP/DOWN STREAM	MODIFIER	AT2G12860	IGV
G240	4	4041266	G	A	SBSs	heterozygous	UP/DOWN STREAM	MODIFIER	AT4G06738	IGV
G431	2	5623897	C	T	SBSs	heterozygous	UP/DOWN STREAM	MODIFIER	AT2G13470	IGV
G287	3	3278941	A	G	SBSs	homozygous	UP/DOWN STREAM	MODIFIER	AT3G10510	IGV
G287	5	11008587	G	A	SBSs	homozygous	UP/DOWN STREAM	MODIFIER	AT5G28980	IGV
G431	1	9849444	C	T	SBSs	heterozygous	UP/DOWN STREAM	MODIFIER	AT1G28180	IGV
G692	3	3354722	T	C	SBSs	homozygous	EXON-missense	MODERATE	AT3G10720	IGV
G692	2	6851768	G	T	SBSs	heterozygous	EXON-missense	MODERATE	AT2G15730	IGV
G431	1	9930334	C	T	SBSs	heterozygous	UP/DOWN STREAM	MODIFIER	AT1G28327	IGV
G287	5	11778205	G	A	SBSs	heterozygous	UP/DOWN STREAM	MODIFIER	AT5G31981	IGV
G287	4	4161198	A	G	SBSs	homozygous	UP/DOWN STREAM	MODIFIER	AT4G07339	IGV
G320	1	10691901	C	-A	1 bp-del	homozygous	UP/DOWN STREAM	MODIFIER	AT1G30330	IGV
G240	3	3902114	G	A	SBSs	heterozygous	UP/DOWN STREAM	MODIFIER	AT3G12220	IGV
G200	4	4167392	A	G	SBSs	heterozygous	UP/DOWN STREAM	MODIFIER	AT4G07340	IGV
G266	3	5553939	C	+AAACTT	≥2bp ins	heterozygous	UP/DOWN STREAM	MODIFIER	AT3G16360	IGV
G287	4	4430784	G	C	SBSs	heterozygous	UP/DOWN STREAM	MODIFIER	AT4G07650	IGV
G692	5	12128461	G	-TTGTAC	≥2 bp del	homozygous	UP/DOWN STREAM	MODIFIER	AT5G32489	IGV
G431	3	6193252	A	G	SBSs	homozygous	EXON-missense	MODERATE	AT3G18080	IGV
G692	3	6366735	T	C	SBSs	homozygous	UP/DOWN STREAM	MODIFIER	AT3G18520	IGV
G320	4	4565757	C	T	SBSs	heterozygous	UP/DOWN STREAM	MODIFIER	AT4G07760	IGV
G200	2	7593626	G	-C	1 bp-del	homozygous	EXON-frameshift	HIGH	AT2G17480	IGV
G240	3	6370159	G	A	SBSs	heterozygous	EXON-SYNONYMOUS	LOW	AT3G18524	IGV
G431	3	6428981	A	-TT	≥2 bp del	homozygous	EXON-frameshift	HIGH	AT3G18680	IGV
G320	4	5289513	T	A	SBSs	heterozygous	EXON-missense	MODERATE	AT4G08350	IGV
G320	5	13561164	G	+A	1bp-ins	homozygous	UP/DOWN STREAM	MODIFIER	AT5G35340	IGV
G431	3	6982691	G	-T	1 bp-del	homozygous	UP/DOWN STREAM	MODIFIER	AT3G20015	IGV
G692	1	12076466	C	-A	1 bp-del	heterozygous	UP/DOWN STREAM	MODIFIER	AT1G33320	IGV
G266	1	12106038	C	A	SBSs	homozygous	UP/DOWN STREAM	MODIFIER	AT1G33390	IGV
G200	1	13246705	A	T	SBSs	homozygous	UP/DOWN STREAM	MODIFIER	AT1G35740	IGV
G240	5	13666195	A	T	SBSs	homozygous	UP/DOWN STREAM	MODIFIER	AT5G35450	IGV
G320	3	7228101	A	G	SBSs	homozygous	EXON-missense	MODERATE	AT3G20660	IGV
G320	2	7633887	A	G	SBSs	heterozygous	UP/DOWN STREAM	MODIFIER	AT2G17540	IGV
G692	3	7800597	T	C	SBSs	homozygous	UP/DOWN STREAM	MODIFIER	AT3G22120	IGV
G200	2	8857229	T	A	SBSs	homozygous	EXON-SYNONYMOUS	LOW	AT2G20570	IGV
G287	3	8295965	A	G	SBSs	homozygous	EXON-SYNONYMOUS	LOW	AT3G23240	IGV
G692	5	14100876	T	C	SBSs	homozygous	UP/DOWN STREAM	MODIFIER	AT5G35950	IGV
G431	4	5463855	C	A	SBSs	homozygous	3'UTR	MODIFIER	AT4G08580	IGV
G200	4	7115067	T	C	SBSs	heterozygous	UP/DOWN STREAM	MODIFIER	AT4G11820	IGV
G320	4	7468528	T	C	SBSs	homozygous	EXON-SYNONYMOUS	LOW	AT4G12650	IGV
G240	3	8640965	C	-A	1 bp-del	heterozygous	UP/DOWN STREAM	MODIFIER	AT3G23900	IGV
G200	4	7636885	T	-AA	≥2 bp del	heterozygous	UP/DOWN STREAM	MODIFIER	AT4G13090	IGV
G200	3	8879107	A	G	SBSs	homozygous	UP/DOWN STREAM	MODIFIER	AT3G24440	IGV
G320	3	9393629	A	+T	1bp-ins	homozygous	EXON-frameshift	HIGH	AT3G25727	IGV
G200	3	9837211	T	A	SBSs	heterozygous	UP/DOWN STREAM	MODIFIER	AT3G26744	IGV
G431	3	11220903	G	A	SBSs	heterozygous	UP/DOWN STREAM	MODIFIER	AT3G29260	IGV
G200	4	7659453	A	-TCTCTTGG	≥2 bp del	heterozygous	EXON-frameshift	HIGH	AT4G13190	IGV
G240	4	8153450	T	+TC	≥2bp ins	heterozygous	UP/DOWN STREAM	MODIFIER	AT4G14140	IGV
G240	5	15018448	G	A	SBSs	homozygous	Intergenic	MODIFIER	AT5G37790-AT5G37795	IGV
G320	2	9039819	A	+T	1bp-ins	heterozygous	UP/DOWN STREAM	MODIFIER	AT2G21060	IGV
G266	5	15741492	T	-G	1 bp-del	heterozygous	UP/DOWN STREAM	MODIFIER	AT5G39290	IGV
G240	5	16109896	C	+A	1bp-ins	homozygous	UP/DOWN STREAM	MODIFIER	AT5G40290	IGV
G320	5	16591344	T	C	SBSs	homozygous	EXON-missense	MODERATE	AT5G41460	IGV
G240	3	11624171	T	C	SBSs	heterozygous	UP/DOWN STREAM	MODIFIER	AT3G29773	IGV
G240	3	13089631	C	T	SBSs	homozygous	UP/DOWN STREAM	MODIFIER	AT3G32093	IGV
G240	1	13267693	T	-C	1 bp-del	homozygous	UP/DOWN STREAM	MODIFIER	AT1G35770	IGV
G431	3	13097533	G	+T	1bp-ins	heterozygous	UP/DOWN STREAM	MODIFIER	AT3G32110	IGV
G692	3	13223706	A	C	SBSs	homozygous	UP/DOWN STREAM	MODIFIER	AT3G32260	IGV
G240	3	14047578	T	C	SBSs	homozygous	UP/DOWN STREAM	MODIFIER	AT3G33595	IGV
G692	1	13312263	G	A	SBSs	heterozygous	UP/DOWN STREAM	MODIFIER	AT1G35820	IGV
G431	5	17144962	C	A	SBSs	homozygous	UP/DOWN STREAM	MODIFIER	AT5G42750	IGV
G431	3	14870970	C	A	SBSs	homozygous	UP/DOWN STREAM	MODIFIER	AT3G42780	IGV
G692	4	8408696	A	+T	1bp-ins	heterozygous	UP/DOWN STREAM	MODIFIER	AT4G14660	IGV
G200	1	14475466	A	-T	1 bp-del	homozygous	UP/DOWN STREAM	MODIFIER	AT1G38423	IGV
G200	5	17368141	A	-C	1 bp-del	heterozygous	EXON-frameshift	HIGH	AT5G43280	IGV
G266	1	15683081	T	A	SBSs	homozygous	UP/DOWN STREAM	MODIFIER	AT1G41930	IGV
G320	2	9801708	G	-A	1 bp-del	heterozygous	UP/DOWN STREAM	MODIFIER	AT2G23020	IGV
G320	2	10616909	A	T	SBSs	homozygous	UP/DOWN STREAM	MODIFIER	AT2G24960	IGV
G200	4	8664676	G	A	SBSs	heterozygous	EXON-missense	MODERATE	AT4G15200	IGV
G266	3	14874039	C	+AAAAAAAAAA	≥2bp ins	homozygous	UP/DOWN STREAM	MODIFIER	AT3G42786	IGV
G266	1	15911032	T	A	SBSs	homozygous	UP/DOWN STREAM	MODIFIER	AT1G42460	IGV
G320	5	18282567	T	-A	1 bp-del	homozygous	UP/DOWN STREAM	MODIFIER	AT5G45190	IGV
G200	1	16121671	T	-GA	≥2 bp del	homozygous	UP/DOWN STREAM	MODIFIER	AT1G42960	IGV
G266	1	16285400	G	A	SBSs	homozygous	UP/DOWN STREAM	MODIFIER	AT1G43205	IGV
G692	1	16893730	C	T	SBSs	heterozygous	5'UTR	MODIFIER	AT1G44750	IGV
G200	1	18737744	T	C	SBSs	homozygous	EXON-missense	MODERATE	AT1G50600	IGV
G692	1	20925995	T	-A	1 bp-del	heterozygous	UP/DOWN STREAM	MODIFIER	AT1G55940	IGV
G320	1	21099385	A	-G	1 bp-del	homozygous	EXON-frameshift	HIGH	AT1G56360	IGV
G266	1	21470657	C	T	SBSs	homozygous	UP/DOWN STREAM	MODIFIER	AT1G58030	IGV
G200	2	10852793	C	-A	1 bp-del	homozygous	UP/DOWN STREAM	MODIFIER	AT2G25490	IGV
G266	1	22156653	G	T	SBSs	homozygous	EXON-missense	MODERATE	AT1G60090	IGV
G240	5	18475615	T	G	SBSs	homozygous	UP/DOWN STREAM	MODIFIER	AT5G45560	IGV
G266	5	18665133	G	-A	1 bp-del	homozygous	UP/DOWN STREAM	MODIFIER	AT5G46013	IGV
G266	1	22156654	G	T	SBSs	homozygous	EXON-SYNONYMOUS	LOW	AT1G60090	IGV
G692	3	16137591	C	T	SBSs	homozygous	UP/DOWN STREAM	MODIFIER	AT3G44550	IGV
G287	4	8896912	G	A	SBSs	homozygous	UP/DOWN STREAM	MODIFIER	AT4G15563	IGV
G287	4	9626046	A	T	SBSs	homozygous	EXON-missense	MODERATE	AT4G17140	IGV
G431	5	18938204	T	C	SBSs	heterozygous	UP/DOWN STREAM	MODIFIER	AT5G46670	IGV
G200	5	19620028	A	+T	1bp-ins	homozygous	UP/DOWN STREAM	MODIFIER	AT5G48410	IGV
G320	5	19832247	G	A	SBSs	homozygous	UP/DOWN STREAM	MODIFIER	AT5G48920	IGV
G287	4	10037154	G	-C	1 bp-del	homozygous	EXON-frameshift	HIGH	AT4G18110	IGV
G287	4	10156738	G	T	SBSs	homozygous	UP/DOWN STREAM	MODIFIER	AT4G18372	IGV
G200	3	16477629	G	C	SBSs	heterozygous	3'UTR	MODIFIER	AT3G45060	IGV
G287	4	10156739	C	T	SBSs	homozygous	UP/DOWN STREAM	MODIFIER	AT4G18372	IGV
G240	3	17032018	T	C	SBSs	heterozygous	UP/DOWN STREAM	MODIFIER	AT3G46345	IGV
G200	1	22953638	C	-A	1 bp-del	homozygous	UP/DOWN STREAM	MODIFIER	AT1G62085	IGV
G320	4	10310552	A	T	SBSs	homozygous	UP/DOWN STREAM	MODIFIER	AT4G18760	IGV
G200	4	11557606	G	-T	1 bp-del	homozygous	UP/DOWN STREAM	MODIFIER	AT4G21760	IGV
G200	2	12593815	A	+C	1bp-ins	heterozygous	UP/DOWN STREAM	MODIFIER	AT2G29330	IGV
G287	3	17166438	G	A	SBSs	homozygous	UP/DOWN STREAM	MODIFIER	AT3G46610	IGV
G200	4	12198961	T	-CAGTC	≥2 bp del	homozygous	EXON-frameshift	HIGH	AT4G23350	IGV
G320	5	19832248	A	C	SBSs	homozygous	UP/DOWN STREAM	MODIFIER	AT5G48920	IGV
G240	4	12328042	T	-CA	≥2 bp del	homozygous	3'UTR	MODIFIER	AT4G23660	IGV
G320	2	12722207	C	T	SBSs	homozygous	Splice region	HIGH	AT2G29790	IGV
G200	4	13163659	G	A	SBSs	homozygous	UP/DOWN STREAM	MODIFIER	AT4G25890	IGV
G240	5	19885652	C	+CT	≥2bp ins	homozygous	UP/DOWN STREAM	MODIFIER	AT5G49030	IGV
G320	4	13445513	T	A	SBSs	heterozygous	5'UTR	MODIFIER	AT4G26650	IGV
G200	3	17778652	T	C	SBSs	heterozygous	Splice region	LOW	AT3G48140	IGV
G320	4	14439921	A	-T	1 bp-del	heterozygous	UP/DOWN STREAM	MODIFIER	AT4G29305	IGV
G431	1	23815425	G	A	SBSs	heterozygous	EXON-SYNONYMOUS	LOW	AT1G64170	IGV
G240	2	13003736	G	+A	1bp-ins	homozygous	EXON-frameshift	HIGH	AT2G30520	IGV
G431	3	19985566	G	A	SBSs	homozygous	EXON-SYNONYMOUS	LOW	AT3G53970	IGV
G240	2	13760301	C	T	SBSs	homozygous	3'UTR	MODIFIER	AT2G32410	IGV
G200	2	14069763	C	T	SBSs	homozygous	EXON-STOP GAINED	HIGH	AT2G33200	IGV
G287	4	15163573	G	A	SBSs	heterozygous	EXON-SYNONYMOUS	LOW	AT4G31200	IGV
G287	5	19990841	C	A	SBSs	heterozygous	UP/DOWN STREAM	MODIFIER	AT5G49301	IGV
G320	5	20365373	C	-A	1 bp-del	homozygous	EXON-frameshift	HIGH	AT5G50070	IGV
G320	5	21011764	C	A	SBSs	homozygous	EXON-missense	MODERATE	AT5G51730	IGV
G320	3	20686102	A	G	SBSs	heterozygous	UP/DOWN STREAM	MODIFIER	AT3G55730	IGV
G240	2	14523244	G	-A	1 bp-del	homozygous	EXON-frameshift	HIGH	AT2G34420	IGV
G320	4	15228694	G	+A	1bp-ins	heterozygous	UP/DOWN STREAM	MODIFIER	AT4G31370	IGV
G692	4	15548964	T	-C	1 bp-del	homozygous	UP/DOWN STREAM	MODIFIER	AT4G32190	IGV
G320	5	21335003	G	-CACC	≥2 bp del	homozygous	Splice region	LOW	AT5G52570	IGV
G431	5	22514071	T	-CG	≥2 bp del	heterozygous	UP/DOWN STREAM	MODIFIER	AT5G55565	IGV
G320	2	14679091	C	T	SBSs	homozygous	UP/DOWN STREAM	MODIFIER	AT2G34790	IGV
G240	2	15152430	T	A	SBSs	homozygous	UP/DOWN STREAM	MODIFIER	AT2G36070	IGV
G320	5	22667412	T	-G	1 bp-del	heterozygous	5'UTR	MODIFIER	AT5G55970	IGV
G431	2	15331940	A	-T	1 bp-del	heterozygous	UP/DOWN STREAM	MODIFIER	AT2G36570	IGV
G240	1	23894856	T	A	SBSs	homozygous	UP/DOWN STREAM	MODIFIER	AT1G64380	IGV
G320	3	20886684	G	T	SBSs	heterozygous	EXON-missense	MODERATE	AT3G56320	IGV
G692	5	22898518	T	C	SBSs	heterozygous	UP/DOWN STREAM	MODIFIER	AT5G56550	IGV
G287	1	24796240	A	T	SBSs	homozygous	UP/DOWN STREAM	MODIFIER	AT1G66460	IGV
G431	1	25414128	A	+G	1bp-ins	homozygous	UP/DOWN STREAM	MODIFIER	AT1G67775	IGV
G266	1	25824419	C	T	SBSs	homozygous	UP/DOWN STREAM	MODIFIER	AT1G68760	IGV
G240	2	17277648	G	A	SBSs	homozygous	UP/DOWN STREAM	MODIFIER	AT2G41450	IGV
G240	3	21083414	T	A	SBSs	homozygous	UP/DOWN STREAM	MODIFIER	AT3G56950	IGV
G266	5	23506731	A	C	SBSs	homozygous	UP/DOWN STREAM	MODIFIER	AT5G58080	IGV
G266	1	26262343	T	A	SBSs	homozygous	UP/DOWN STREAM	MODIFIER	AT1G69790	IGV
G431	1	26493560	G	C	SBSs	homozygous	EXON-missense	MODERATE	AT1G70320	IGV
G266	4	16368830	G	T	SBSs	heterozygous	EXON-SYNONYMOUS	LOW	AT4G34170	IGV
G431	1	27190851	A	T	SBSs	heterozygous	UP/DOWN STREAM	MODIFIER	AT1G72250	IGV
G200	3	21258013	C	T	SBSs	heterozygous	EXON-missense	MODERATE	AT3G57430	IGV
G692	3	21444195	T	A	SBSs	homozygous	3'UTR	MODIFIER	AT3G57910	IGV
G431	5	23873152	A	-T	1 bp-del	homozygous	UP/DOWN STREAM	MODIFIER	AT5G59150	IGV
G692	3	21444196	G	T	SBSs	homozygous	3'UTR	MODIFIER	AT3G57910	IGV
G320	1	28944965	C	-AT	≥2 bp del	heterozygous	3'UTR	MODIFIER	AT1G77020	IGV
G320	2	17665791	T	C	SBSs	homozygous	UP/DOWN STREAM	MODIFIER	AT2G42425	IGV
G692	5	23979718	G	A	SBSs	heterozygous	EXON-SYNONYMOUS	LOW	AT5G59480	IGV
G320	1	29867741	A	G	SBSs	heterozygous	EXON-SYNONYMOUS	LOW	AT1G79400	IGV
G692	2	19343245	T	A	SBSs	heterozygous	UP/DOWN STREAM	MODIFIER	AT2G47100	IGV
G200	4	17348786	C	T	SBSs	homozygous	UP/DOWN STREAM	MODIFIER	AT4G36808	IGV
G320	4	18252955	G	C	SBSs	heterozygous	5'UTR	LOW	AT4G39190	IGV
G240	2	19363541	C	+A	1bp-ins	homozygous	UP/DOWN STREAM	MODIFIER	AT2G47160	IGV
G320	5	24171619	G	A	SBSs	heterozygous	UP/DOWN STREAM	MODIFIER	AT5G60022	IGV
G320	3	21582857	C	-T	1 bp-del	heterozygous	EXON-frameshift	HIGH	AT3G58300	IGV
G692	3	21755911	G	A	SBSs	homozygous	UP/DOWN STREAM	MODIFIER	AT3G58810	IGV
G240	3	21933437	C	A	SBSs	homozygous	EXON-missense	MODERATE	AT3G59350	IGV
G240	3	21933438	A	G	SBSs	homozygous	EXON-missense	MODERATE	AT3G59350	IGV
G200	5	24427834	A	G	SBSs	homozygous	UP/DOWN STREAM	MODIFIER	AT5G60750	IGV
G266	3	22238462	G	A	SBSs	heterozygous	UP/DOWN STREAM	MODIFIER	AT3G60164	IGV
G240	3	22438629	T	G	SBSs	homozygous	EXON-missense	MODERATE	AT3G60700	IGV
G431	3	22508964	T	C	SBSs	heterozygous	Intron	MODIFIER	AT3G60920	IGV
G200	3	23267697	G	-A	1 bp-del	heterozygous	UP/DOWN STREAM	MODIFIER	AT3G62940	IGV
G266	5	25315129	G	-A	1 bp-del	homozygous	EXON-frameshift	HIGH	AT5G63100	IGV
