# Supplementary material for: Frequency and Spectrum of Mutations Induced by Gamma Rays Revealed by Phenotype Screening and Whole-Genome Re-Sequencing in Arabidopsis thaliana
Source: Int J Mol Sci. 2022 Jan 7;23(2):654. doi: 10.3390/ijms23020654 (PMC8775868; doi:10.3390/ijms23020654)
Supplement: Supplementary file 1 [file ijms-23-00654-s001.zip › ijms-1501962-supplementary/supplementary/Supplementary Table S3. Sequence context of small InDels.xlsx]

## Sheet: InDels-mirohomology
Table S3. Sequence context of small InDels
Line	Chromosome	Position	Reference	Varation	Size	Flanking seuquence	Type of microhomology	Size of microhomology (bp)
G200	5	191947	G	-T	1 bp	gaatttgattgTttttgctttt	Homopolymeric	1
G200	2	12593815	A	+C	1 bp	gacaaaaatgaCccttgtcgtgt	Homopolymeric	1
G200	1	14475466	A	-T	1 bp	gatttcagtaaTttttgggttt	Homopolymeric	1
G200	2	10852793	C	-A	1 bp	agtccttacccAaaaaaaacaa	Homopolymeric	1
G200	2	7593626	G	-C	1 bp	agcagcaacagCccaagtcgga	Homopolymeric	1
G200	5	19620028	A	+T	1 bp	atttagtcagaTttctcttaaat	Homopolymeric	1
G200	4	1185477	T	+AA	2-10 bp	tatttcagtttAAaaataattgat	Homopolymeric	1
G200	4	7636885	T	-AA	2-10 bp	taagaaagcttAAacttaattg	Homopolymeric	1
G200	1	16121671	T	-GA	2-10 bp	ggttgtacagtGAgaagcaagt	Polynucleotide repeat	2
G200	4	7659453	A	-TCTCTTGG	2-10 bp	acgagtacacaTCTCTTGGaga	Polynucleotide repeat	2
G200	1	4748061	G	-ATACACC	2-10 bp	cagcacgagcgATACACCatagctcatatc	Polynucleotide repeat	3
G200	5	17368141	A	-C	1 bp	gcgccggaaaaCacttctgctc	Polynucleotide repeat	2
G200	2	1207306	A	-G	1 bp	gatagttaaaaGagtgttgcat	Polynucleotide repeat	2
G200	3	23267697	G	-A	1 bp	ggcaagaacagAatcaaacatg	none
G200	1	22953638	C	-A	1 bp	cacaacaatccAtaaataagtc	none
G200	4	11557606	G	-T	1 bp	tacttagctagTtccaagatta	none
G200	4	12198961	T	-CAGTC	2-10 bp	atcaccatgttCAGTCtgttca	Polynucleotide repeat	4
G200	3	2788470	T	+AGGCAAACGG	2-10 bp	tccatttgaatAGGCAAACGGacgatccgcat	none
G240	2	13003736	G	+A	1 bp	cgtcgtaggtgAaaagacgggat	Homopolymeric	1
G240	5	16109896	C	+A	1 bp	ttggccaagtcAaacaaaacttg	Homopolymeric	1
G240	4	12328042	T	-CA	2-10 bp	tataggttcctCAcactacagc	Polynucleotide repeat	2
G240	5	19885652	C	+CT	2-10 bp	caagcttaggcCTctaggaggggg	Polynucleotide repeat	2
G240	1	13267693	T	-C	1 bp	aaacgctgactCcttcaccaaa	Polynucleotide repeat	2
G240	3	8640965	C	-A	1 bp	aaagcctctacAagacagccaa	none
G240	4	1787529	G	-A	1 bp	tgaaatgtctgAaccactaatt	none
G240	2	1458076	C	-A	1 bp	cttattagagcAgttaccatat	none
G240	2	14523244	G	-A	1 bp	ggttcctggcgAaggtctctgg	none
G240	2	19363541	C	+A	1 bp	gcacaataaacAatcgacttttt	none
G240	4	8153450	T	+TC	2-10 bp	aaattctcaatTCctaaacccaga	none
G266	5	18665133	G	-A	1 bp	agagattcaagAaaatcatttt	Homopolymeric	1
G266	3	14874039	C	+AAAAAAAAAA	2-10 bp	ttaagtaactcAAAAAAAAAAagtcaaaggct	Homopolymeric	1
G266	5	4956591	A	-TCT	2-10 bp	gctaattgccaTCTtcttcttc	Polynucleotide repeat	3
G266	3	5553939	C	+AAACTT	2-10 bp	actatacattcAAACTTaaacttatata	Polynucleotide repeat	3
G266	5	25315129	G	-A	1 bp	ggattatcgagAaggaggagac	Polynucleotide repeat	2
G266	5	15741492	T	-G	1 bp	aatctacgtctGgagctggatt	none
G266	4	2642240	A	-GTAC	2-10 bp	taagaaaactaGTACataatga	none
r269	4	13823519	G	+T	1 bp	ttaaagctttgTttttttttttg	Homopolymeric	1
r269	3	2646636	C	-T	1 bp	ttgatttctccTttgtatactt	Homopolymeric	1
r269	5	12361293	A	-T	1 bp	tcgcttatgtaTttttataatt	Homopolymeric	1
r269	5	18499980	A	-T	1 bp	caaatttttcaTttaacatgct	Homopolymeric	1
r269	4	7242878	G	-T	1 bp	gattataagcgTtgcgaggaat	none
r269	4	17068875	T	-A	1 bp	gaaaaaggtttAgaaaatgcaa	none
r269	3	3320828	T	-TTC	2-10 bp	gtgttttatctTTCatgttacc	none
r269	1	8915105	C	-TGCATGGCCCA	11-30 bp	tttttacgcccTGCATGGCCCAtgcacgta	Polynucleotide repeat	4
r269	3	5476225	G	-TAAGTTTTCTTCTTTACCTTTGTTT	11-30 bp	catctcttctgTAAGTTTTCTTCTTTACCTTTGTTTggtttttgc	Polynucleotide repeat	2
r269	2	16357751	A	-GCAATG	2-10 bp	tgaataagacaGCAATGcacca	Polynucleotide repeat	2
G287	5	5843728	C	-A	1 bp	aattttcttacAaaaaagtgta	Homopolymeric	1
G287	3	211211	A	-AG	2-10 bp	gaaaacagagaAGagagagaga	Polynucleotide repeat	2
G287	5	10536905	C	-ACGAG	2-10 bp	tagacagtaacACGAGacggta	Polynucleotide repeat	3
G287	4	10037154	G	-C	1 bp	ttgcagcgtagCcaggggagaa	none
G287	5	7747309	G	+ATGC	2-10 bp	ttctccacttgATGCatgcattcgaa	Polynucleotide repeat	4
G320	4	15228694	G	+A	1 bp	aagagagagagAaaaaaaaaaaa	Homopolymeric	1
G320	3	21582857	C	-T	1 bp	acaaattgagcTttcgcttctt	Homopolymeric	1
G320	4	14439921	A	-T	1 bp	acaattcatcaTttttcattat	Homopolymeric	1
G320	2	9039819	A	+T	1 bp	gctctggatgaTttttttttttc	Homopolymeric	1
G320	2	9801708	G	-A	1 bp	tacaacaaaggAaaaaaaaaga	Homopolymeric	1
G320	1	10691901	C	-A	1 bp	gcattatatacAaatagatcag	Homopolymeric	1
G320	5	18282567	T	-A	1 bp	ttacgttatttAaaaatattta	Homopolymeric	1
G320	5	20365373	C	-A	1 bp	gatgacaatgcAaatggagaag	Homopolymeric	1
G320	3	9393629	A	+T	1 bp	ctccaaaataaTttccagcagca	Homopolymeric	1
G320	1	28944965	C	-AT	2-10 bp	atcatcattacATatatttata	Polynucleotide repeat	2
G320	1	21099385	A	-G	1 bp	accaaagaggaGaagtgctttg	Polynucleotide repeat	2
G320	1	7212201	G	+T	1 bp	ttgaaagattgTtgtgtaagatt	Polynucleotide repeat	3
G320	5	22667412	T	-G	1 bp	ttcttctctttGattcttcaaa	none
G320	4	2465048	A	-G	1 bp	agcactcaacaGtctcactaaa	none
G320	5	13561164	G	+A	1 bp	taaagaaaaagAcgataatattc	none
G320	5	21335003	G	-CACC	2-10 bp	tctacttcctgCACCattctca	none
G431	3	6428981	A	-TT	2-10 bp	gggttgtaataTTtgcagctgg	Homopolymeric	1
G431	3	13097533	G	+T	1 bp	acctaggttcgTttttttttttt	Homopolymeric	1
G431	5	6477213	G	+AT	2-10 bp	tacatgtttagATatatatatata	Polynucleotide repeat	2
G431	2	741164	A	+T	1 bp	gccgaagaagaTttcaatagcta	Homopolymeric	1
G431	5	22514071	T	-CG	2-10 bp	cgcattcacatCGtgttcgttc	Polynucleotide repeat	2
G431	3	6982691	G	-T	1 bp	gatttgatatgTttttactaac	Homopolymeric	1
G431	4	2593572	C	-A	1 bp	atctatagttcAaatccacatg	Homopolymeric	1
G431	5	7503002	A	-G	1 bp	ttgagaacaaaGatggttacgt	Polynucleotide repeat	1
G431	1	25414128	A	+G	1 bp	gtaagtaactaGaagatatgtaa	Polynucleotide repeat	2
G431	2	15331940	A	-T	1 bp	ttgtcatgttaTgtcttttcct	none
G431	5	23873152	A	-T	1 bp	tgatatatggaTcacttgaaaa	none
G431	5	4144997	A	-ATT	2-10 bp	tatgtttttgaATTagcatgtg	none
r689	2	11688101	A	-T	1 bp	ttttaatcaaaTttttaaaaga	Homopolymeric	1
r689	3	5983661	G	-A	1 bp	tctcggatacgAaaacaaaaat	Homopolymeric	1
r689	4	1994684	G	-A	1 bp	aaaatggccagAaaaagaggtt	Homopolymeric	1
r689	4	4246887	T	-AA	2-10 bp	gatgattcactAAaatgagtta	Homopolymeric	1
r689	5	18500093	A	-AACATAACCT	2-10 bp	attaattccaaAACATAACCTaatagatta	Homopolymeric	1
r689	2	2010919	C	-G	1 bp	tttataggatcGgtaaacaagt	none
G692	1	2914552	G	-TTC	2-10 bp	gacaagaactgTTCtccagaga	Polynucleotide repeat	2
G692	5	6231592	A	+T	1 bp	aacaagatataTttcatagttca	Homopolymeric	1
G692	2	567566	C	-T	1 bp	cttacttacgcTttaaaacgat	Homopolymeric	1
G692	1	2366230	T	+A	1 bp	tcatcaaagatAaaaaaaagtgc	Homopolymeric	1
G692	3	3090580	G	-TTC	2-10 bp	gaagacttaagTTCttctgcac	Polynucleotide repeat	3
G692	5	12128461	G	-TTGTAC	2-10 bp	tccagaggaggTTGTACttgtg	Polynucleotide repeat	3
G692	5	6316286	T	-CAAGTAAG	2-10 bp	gaaatcgagatCAAGTAAGattatgcttaa	Polynucleotide repeat	3
G692	4	8408696	A	+T	1 bp	agctaccatcaTtagttgcattt	none
G692	4	1857809	C	-A	1 bp	ctgatgggttcAatgtggatag	none
G692	1	20925995	T	-A	1 bp	gtttttaatatAatgatttgtt	none
G692	1	12076466	C	-A	1 bp	tctctgtggacAgttaattctg	none
G692	4	15548964	T	-C	1 bp	gtgtgtagcgtCctgcgtctag	none
r85	4	9739066	A	+T	1 bp	aattctattaaTtttttttttta	Homopolymeric	1
r85	5	26410406	G	-A	1 bp	aggacagtccgAaaacagctta	Homopolymeric	1
r85	1	8299826	G	+A	1 bp	cacaaccaaagAaaaaaaaaaac	Homopolymeric	1
r85	1	6574213	A	+T	1 bp	ctcaggttcgaTttttgcagatt	Homopolymeric	1
r85	3	22190722	G	+T	1 bp	ttcacattttgTttttttttgtg	Homopolymeric	1
r85	3	17195705	C	-T	1 bp	cggagaccatcTtaatgacttc	Homopolymeric	1
r85	4	17701983	G	+T	1 bp	ctcgatggccgTttttatgcatt	Homopolymeric	1
r85	3	2545013	G	-AAGATCCTCTA	11-30 bp	catacgacctgAAGATCCTCTAaaccacac	Homopolymeric	1
r85	4	8131169	T	-TACG	2-10 bp	caaaggacattTACGtaattac	Homopolymeric	1
r85	5	12447987	A	-T	1 bp	atattttattaTcttcaaggta	none
r85	1	215493	T	-C	1 bp	atgatcatattCaccagccatg	none
r85	5	18715684	A	+T	1 bp	tttaaccagcaTtcttagcagcc	none
r85	2	11858513	T	-TAAA	2-10 bp	aacatgggcctTAAAcaaacta	none
r85	1	24884329	G	-C	1 bp	aagtaactgcgCagtgcttaaa	Polynucleotide repeat	2
r85	1	18458013	G	-A	1 bp	aaaagagagagAatgagaaatt	Polynucleotide repeat	2
r85	2	13700402	A	-AC	2-10 bp	gtgtgtgttgaACaaacgaacg	Polynucleotide repeat	2
r85	4	14823651	T	-ACAAA	2-10 bp	agaaatttattACAAAacaaat	Polynucleotide repeat	5
