# Supplementary material for: Frequency and Spectrum of Mutations Induced by Gamma Rays Revealed by Phenotype Screening and Whole-Genome Re-Sequencing in Arabidopsis thaliana
Source: Int J Mol Sci. 2022 Jan 7;23(2):654. doi: 10.3390/ijms23020654 (PMC8775868; doi:10.3390/ijms23020654)
Supplement: Supplementary file 1 [file ijms-23-00654-s001.zip › ijms-1501962-supplementary/supplementary/Supplementary Table S4. Sequence context of SBSs.xlsx]

## Sheet: SBSs
Table S4. Sequence context of SBSs
Underline indicates the pyrimidine dinucleotide sequence in C>T events. Lertters in blue color indicates the homoploymeric sequence. Letters in red color indicates polynucleotide repeat sequence.
Line	Chromosome	Position	Reference	Varation	C>T	Type of SBSs	Flanking seuquence	Pyrimidine dinucleotide	Type of Microhomology	Size of microhomology (bp)
G200	3	16477629	G	C		Non C/G>T/A	aagtttgaggGttatttatatg		homopolymeric sequence	1
G200	3	50024	T	C		Non C/G>T/A	catttgctttTcttcatcatca		homopolymeric sequence	1
G200	3	17778652	T	C		Non C/G>T/A	tcattgttttTaggtgtatcct		homopolymeric sequence	1
G200	4	4167392	A	G		Non C/G>T/A	aattatagaaAtaaaaactgta		homopolymeric sequence	1
G240	2	17277648	G	A		C/G>T/A	ttttttttcgGgtatcgggtct		homopolymeric sequence	1
G240	2	15152430	T	A		Non C/G>T/A	atttagttttTtcatcacgtgc		homopolymeric sequence	1
G240	3	22438629	T	G		Non C/G>T/A	ttacggtgttTgatataaatac		homopolymeric sequence	1
G240	5	18475615	T	G		Non C/G>T/A	aagcttcgtaTtttgttatgtt		homopolymeric sequence	1
G266	5	23506731	A	C		Non C/G>T/A	tatctcagaaAaagacagtagc		homopolymeric sequence	1
G266	5	124089	A	G		Non C/G>T/A	aggtaagtctAtaacgtccatc		homopolymeric sequence	1
G266	1	22156653	G	T		Non C/G>T/A	tacaacgatgGggatacaccgc		homopolymeric sequence	1
G266	1	22156654	G	T		Non C/G>T/A	acaacgatggGgatacaccgcc		homopolymeric sequence	1
G266	1	15911032	T	A		Non C/G>T/A	catggatccaTtttcgtatgtc		homopolymeric sequence	1
G266	1	26262343	T	A		Non C/G>T/A	gctttgctttTttggttaatgg		homopolymeric sequence	1
G287	5	11008587	G	A		C/G>T/A	gacaaatccgGggacattatga		homopolymeric sequence	1
G287	4	3890445	T	A		Non C/G>T/A	ctccaaacctTttctccgatct		homopolymeric sequence	1
G320	5	9035599	T	A		Non C/G>T/A	aaataaaattTaaaatttaaaa		homopolymeric sequence	1
G320	2	17665791	T	C		Non C/G>T/A	aaaatgcttcTgtgtaatgtag		homopolymeric sequence	1
G431	1	3091343	C	G		Non C/G>T/A	catatgaatcCcaagttaatta		homopolymeric sequence	1
G431	1	27190851	A	T		Non C/G>T/A	atcaaatttaAattcacccttg		homopolymeric sequence	1
G431	3	14870970	C	A		Non C/G>T/A	ttgcacttccCcaagaggcaag		homopolymeric sequence	1
G692	2	3136520	A	G		Non C/G>T/A	tcaatcaaaaAttaatttacaa		homopolymeric sequence	1
G692	3	6366735	T	C		Non C/G>T/A	ttcctaacaaTttctcttcatt		homopolymeric sequence	1
G692	5	14100876	T	C		Non C/G>T/A	taatcctttaTtttcatccgat		homopolymeric sequence	1
G692	5	22898518	T	C		Non C/G>T/A	atttggccttTatgaaaatgtc		homopolymeric sequence	1
G200	2	2675735	C	A		Non C/G>T/A	ggactgcaatCtctggtagttg		polynucleotide repeats	2
G200	1	18737744	T	C		Non C/G>T/A	gttcattgtcTcgacaaaccgg		polynucleotide repeats	2
G240	3	21083414	T	A		Non C/G>T/A	gaagcaaatgTatatgtttctt		polynucleotide repeats	2
G240	3	14047578	T	C		Non C/G>T/A	taaaaaacaaTattgttttctg		polynucleotide repeats	2
G266	1	16285400	G	A		C/G>T/A	cttataccgcGgagagaatgag		polynucleotide repeats	2
G266	4	16368830	G	T		Non C/G>T/A	cttattgtgtGatagagaatgt		polynucleotide repeats	2
G287	4	8896912	G	A		C/G>T/A	atttactcttGtgtactttgcc		polynucleotide repeats	2
G287	4	4161198	A	G		Non C/G>T/A	aaaataaaagAgaacaaagtaa		polynucleotide repeats	2
G320	2	12722207	C	T	C>T	C/G>T/A	aaaatccacaCctggcttgttc	pry-pry	polynucleotide repeats	2
G320	5	19832247	G	A		C/G>T/A	aggagatagcGagaaagtctaa		polynucleotide repeats	2
G320	5	19832248	A	C		Non C/G>T/A	ggagatagcgAgaaagtctaaa		polynucleotide repeats	2
G320	2	7633887	A	G		Non C/G>T/A	tatgttgcatAtaaatcttttt		polynucleotide repeats	2
G320	3	20686102	A	G		Non C/G>T/A	agattttgagAtttgatttgat		polynucleotide repeats	2
G320	4	18252955	G	C		Non C/G>T/A	ttcagatctcGagaccaattgg		polynucleotide repeats	2
G200	3	2992561	C	T	C>T	C/G>T/A	tcgtaatcgtCttcttcatctt	pry-pry	polynucleotide repeats	3
G200	2	8857229	T	A		Non C/G>T/A	gatttggtggTgctcgtcctcc		polynucleotide repeats	3
G200	4	7115067	T	C		Non C/G>T/A	gagcttttggTattatcaacta		polynucleotide repeats	3
G240	3	11624171	T	C		Non C/G>T/A	ggaccaatggTggtcgcaccgc		polynucleotide repeats	3
G320	4	10310552	A	T		Non C/G>T/A	cccaaattcaAcaacacctaat		polynucleotide repeats	3
G320	5	1754149	A	G		Non C/G>T/A	tgcaaaaaggAgagatctttgg		polynucleotide repeats	3
G431	1	26493560	G	C		Non C/G>T/A	ggctgctgctGctcttggactt		polynucleotide repeats	3
G692	3	16137591	C	T	C>T	C/G>T/A	gtgttttcttCtttcagatttt	pry-pry	polynucleotide repeats	3
G692	3	21444196	G	T		Non C/G>T/A	acaatatattGatgataatgtt		polynucleotide repeats	3
G692	3	21444195	T	A		Non C/G>T/A	gacaatatatTgatgataatgt		polynucleotide repeats	3
G266	1	7674976	A	T		Non C/G>T/A	agaaatatgaAttttaattttt		polynucleotide repeats	6
G200	1	3337007	C	T	C>T	C/G>T/A	ccttctttgtCgattaggtgga	pry-pry	none
G200	2	14069763	C	T	C>T	C/G>T/A	ccacgaaattCaacatcccgga	pry-pry	none
G200	4	17348786	C	T	C>T	C/G>T/A	ttatttgataCgtatcaaatat		none
G200	5	9011295	C	T	C>T	C/G>T/A	tcacactttgCatcttccactt		none
G200	3	21258013	C	T	C>T	C/G>T/A	gtcacggaatCcacaccgtacc	pry-pry	none
G200	3	3063281	G	A		C/G>T/A	aacatactctGtaggaactgga		none
G200	3	3257035	G	A		C/G>T/A	gacaaggaaaGgcttattcttg		none
G200	3	609699	G	A		C/G>T/A	agagctcttcGacccgtgataa		none
G200	4	2815861	G	A		C/G>T/A	aactaaaactGaattacgaatg		none
G200	4	13163659	G	A		C/G>T/A	ttggttatttGcaaaattcatg		none
G200	4	8664676	G	A		C/G>T/A	ggaggtgcagGtggaggacgag		none
G200	3	9837211	T	A		Non C/G>T/A	tttaaagaaaTtatttttttgg		none
G200	3	8879107	A	G		Non C/G>T/A	cagattttttAatatgcaatgt		none
G200	5	24427834	A	G		Non C/G>T/A	gattatgcatAcagttgaataa		none
G200	1	13246705	A	T		Non C/G>T/A	ttcaaaaacaActacaaataat		none
G200	3	1426811	T	G		Non C/G>T/A	ctgacacttgTtaactttcttg		none
G200	4	1809797	T	A		Non C/G>T/A	cacagtggacTatgtgatttaa		none
G200	5	2939467	T	G		Non C/G>T/A	ccacctataaTcttataacgtt		none
G200	5	3356322	G	T		Non C/G>T/A	tactcgtataGgaagagctctc		none
G240	2	13760301	C	T	C>T	C/G>T/A	agggtcttacCacttttctgtt	pry-pry	none
G240	3	13089631	C	T	C>T	C/G>T/A	cgtcggctttCctttgatatgc	pry-pry	none
G240	4	3608407	C	T	C>T	C/G>T/A	aacccaactaCtatctgaaatc	pry-pry	none
G240	5	9933030	C	T	C>T	C/G>T/A	ctctgttaaaCattacaaaacc		none
G240	5	2369675	C	T	C>T	C/G>T/A	cctgtgataaCgtggagatgta		none
G240	3	3902114	G	A		C/G>T/A	cgtgtaaagtGctttgaagttt		none
G240	3	6370159	G	A		C/G>T/A	caacactttgGtactggtcccc		none
G240	1	3563162	G	A		C/G>T/A	gacggaacttGgtcataccctc		none
G240	5	15018448	G	A		C/G>T/A	gtatttagcgGtttctatgatt		none
G240	4	2351300	G	A		C/G>T/A	ttagccgtagGtaaagttccgg		none
G240	4	4041266	G	A		C/G>T/A	gcagcccgacGtaatcagagaa		none
G240	1	9306786	A	G		Non C/G>T/A	aaattttcatAagaccccatta		none
G240	3	21933438	A	G		Non C/G>T/A	gaaccttaccAttcttctgaaa		none
G240	5	13666195	A	T		Non C/G>T/A	attaaatcgaAttctaaataaa		none
G240	3	21933437	C	A		Non C/G>T/A	agaaccttacCattcttctgaa		none
G240	1	7541729	G	T		Non C/G>T/A	catgtccatcGgtaatagattg		none
G240	5	8946921	G	T		Non C/G>T/A	tactttgtatGttatatgtgcc		none
G240	1	23894856	T	A		Non C/G>T/A	gaacgagtaaTtaaccaatttt		none
G240	3	17032018	T	C		Non C/G>T/A	ctgtgcgtagTaacttgccata		none
G240	4	4041121	A	G		Non C/G>T/A	tttgctttcaAgtttcgtaatg		none
G266	1	21470657	C	T	C>T	C/G>T/A	gactactgaaCaaatatcgacc		none
G266	1	25824419	C	T	C>T	C/G>T/A	cttaagactaCtaaaaatgtta	pry-pry	none
G266	2	5284284	C	T	C>T	C/G>T/A	ggtgtgacaaCaggtcctggaa		none
G266	5	2261822	C	T	C>T	C/G>T/A	gaggtcactgCgaccacagagc		none
G266	3	22238462	G	A		C/G>T/A	gactgagctaGgaaaagtgcag		none
G266	1	12106038	C	A		Non C/G>T/A	ggaaatatttCatcgcccattc		none
G266	1	15683081	T	A		Non C/G>T/A	tcagacatcaTaacagtaagca		none
G287	3	1902617	C	T	C>T	C/G>T/A	ctgaagtttgCcttatttctgg	pry-pry	none
G287	4	10156739	C	T	C>T	C/G>T/A	acctcaaacgCaatagttaatc		none
G287	2	2850735	G	A		C/G>T/A	tattgttgatGtaagtaatcca		none
G287	3	17166438	G	A		C/G>T/A	tgcattttttGaaaataatgaa		none
G287	4	15163573	G	A		C/G>T/A	cgaagagaatGtcattagctag		none
G287	5	11778205	G	A		C/G>T/A	tcaagcgattGgaaggattgtt		none
G287	3	3278941	A	G		Non C/G>T/A	gctaattaagAcattagtttct		none
G287	3	8295965	A	G		Non C/G>T/A	gcgtaagacgAcggccatgggg		none
G287	1	24796240	A	T		Non C/G>T/A	tttatgacagAtttattatatt		none
G287	4	9626046	A	T		Non C/G>T/A	tgaagagaggAtgcctccattt		none
G287	4	1940613	C	G		Non C/G>T/A	tagttatattCagtttggtaca		none
G287	4	10156738	G	T		Non C/G>T/A	aacctcaaacGcaatagttaat		none
G287	4	4430784	G	C		Non C/G>T/A	attcgtgaccGtgtactaaggt		none
G287	5	3813391	T	G		Non C/G>T/A	agtatcaatgTaagatcttaca		none
G287	5	19990841	C	A		Non C/G>T/A	gaaatctgagCtgaaatgtgaa		none
G320	2	290674	C	T	C>T	C/G>T/A	acaataattcCtttaaactaca	pry-pry	none
G320	2	1834783	C	T	C>T	C/G>T/A	aaacaaattgCatagagaaata		none
G320	2	14679091	C	T	C>T	C/G>T/A	gtacactgttCatatttaattt	pry-pry	none
G320	4	4565757	C	T	C>T	C/G>T/A	cttcctctgaCggtgatcacat		none
G320	5	24171619	G	A		C/G>T/A	tatacataccGgacgatcgagg		none
G320	1	29867741	A	G		Non C/G>T/A	cggagcttggAactgtcggtga		none
G320	2	2111319	T	C		Non C/G>T/A	cacattgttgTcgcctcatgca		none
G320	3	7228101	A	G		Non C/G>T/A	aaacttaccgAtcatgcagccg		none
G320	2	10616909	A	T		Non C/G>T/A	gatattatttAttcgtaaatat		none
G320	5	21011764	C	A		Non C/G>T/A	acagtgaatcCaaagaagaagg		none
G320	4	7468528	T	C		Non C/G>T/A	gaactatgagTaagaacccaaa		none
G320	5	16591344	T	C		Non C/G>T/A	atcggaaccgTacaacgccgga		none
G320	3	20886684	G	T		Non C/G>T/A	cagccattagGtaaagaatgca		none
G320	4	5289513	T	A		Non C/G>T/A	tggatttatcTgcgctaaatgc		none
G320	4	13445513	T	A		Non C/G>T/A	cagacaaaagTagatttccctg		none
G431	1	9849444	C	T	C>T	C/G>T/A	ttgttgttttCaacggatgtat	pry-pry	none
G431	1	9930334	C	T	C>T	C/G>T/A	aaatacaaagCtcgacttgttg	pry-pry	none
G431	2	5623897	C	T	C>T	C/G>T/A	ctcatggagaCtaagaattcaa	pry-pry	none
G431	1	23815425	G	A		C/G>T/A	taggtcctttGgaagattttcc		none
G431	3	19985566	G	A		C/G>T/A	ttaagtgtttGgcgatggatga		none
G431	3	11220903	G	A		C/G>T/A	tctatctttaGccatatatatt		none
G431	1	5323775	T	C		Non C/G>T/A	tgaagaagagTgatattcagaa		none
G431	3	6193252	A	G		Non C/G>T/A	ccaatacacgActtattacatg		none
G431	4	5463855	C	A		Non C/G>T/A	aaatattgctCaaaagaatgaa		none
G431	5	17144962	C	A		Non C/G>T/A	tagtgtgttcCtcattctcaga		none
G431	3	22508964	T	C		Non C/G>T/A	tagcaaggaaTtgtataactaa		none
G431	5	7610689	A	T		Non C/G>T/A	ataaattttaAgtcacaatcga		none
G431	5	18938204	T	C		Non C/G>T/A	accggagcctTccatccaatgt		none
G692	1	16893730	C	T	C>T	C/G>T/A	tcaatagcttCatttcaatctt	pry-pry	none
G692	4	3721025	C	T	C>T	C/G>T/A	ctttaatcatCtgaatttacta	pry-pry	none
G692	1	13312263	G	A		C/G>T/A	gatgcttctaGagggagacata		none
G692	3	21755911	G	A		C/G>T/A	gtaaacaaaaGatgttagctta		none
G692	5	23979718	G	A		C/G>T/A	cacgtatgttGtgaatatgctc		none
G692	2	6851768	G	T		Non C/G>T/A	gagtaggcaaGtgaagattcat		none
G692	3	13223706	A	C		Non C/G>T/A	aataactccaAgcggtttggca		none
G692	5	7586826	T	A		Non C/G>T/A	tataagtaatTgtctgcaatac		none
G692	3	3354722	T	C		Non C/G>T/A	ttgtagaccgTgaagttcatgg		none
G692	3	7800597	T	C		Non C/G>T/A	aacacaattgTcatagtatcaa		none
G692	2	19343245	T	A		Non C/G>T/A	ccaataagatTacattcatacc		none
G692	4	3721024	T	A		Non C/G>T/A	actttaatcaTctgaatttact		none
