# Supplementary material for: Frequency and Spectrum of Mutations Induced by Gamma Rays Revealed by Phenotype Screening and Whole-Genome Re-Sequencing in Arabidopsis thaliana
Source: Int J Mol Sci. 2022 Jan 7;23(2):654. doi: 10.3390/ijms23020654 (PMC8775868; doi:10.3390/ijms23020654)
Supplement: Supplementary file 1 [file ijms-23-00654-s001.zip › ijms-1501962-supplementary/supplementary/Table S5. GO annotation of 63 affected genes.xlsx]

## Sheet: GO annotation
Table S5. GO annotation of 63 affected genes
ID	Gene name	GOTERM_Molecular function_DIRECT
AT4G04640	ATPase, F1 complex, gamma subunit protein(ATPC1)	GO:0030234~enzyme regulator activity,GO:0046933~proton-transporting ATP synthase activity, rotational mechanism,GO:0046961~proton-transporting ATPase activity, rotational mechanism,
AT2G32410	AXR1-like protein(AXL)	GO:0000166~nucleotide binding,GO:0003824~catalytic activity,GO:0008641~small protein activating enzyme activity,GO:0019781~NEDD8 activating enzyme activity,
AT3G18680	Amino acid kinase family protein(AT3G18680)	GO:0009041~uridylate kinase activity,GO:0033862~UMP kinase activity,
AT3G18080	B-S glucosidase 44(BGLU44)	GO:0004553~hydrolase activity, hydrolyzing O-glycosyl compounds,GO:0004567~beta-mannosidase activity,GO:0005506~iron ion binding,GO:0008422~beta-glucosidase activity,GO:0016705~oxidoreductase activity, acting on paired donors, with incorporation or reduction of molecular oxygen,GO:0022857~transmembrane transporter activity,GO:0031418~L-ascorbic acid binding,GO:0046872~metal ion binding,GO:0047668…
AT3G09960	Calcineurin-like metallo-phosphoesterase superfamily protein(AT3G09960)	GO:0004722~protein serine/threonine phosphatase activity,GO:0016787~hydrolase activity,
AT3G57910	D111/G-patch domain-containing protein(AT3G57910)	GO:0003676~nucleic acid binding,
AT1G13870	KTI12-like, chromatin associated protein(DRL1)	GO:0005516~calmodulin binding,GO:0005524~ATP binding,GO:0017076~purine nucleotide binding,
AT1G10170	NF-X-like 1(NFXL1)	GO:0000977~RNA polymerase II regulatory region sequence-specific DNA binding,GO:0001078~transcriptional repressor activity, RNA polymerase II core promoter proximal region sequence-specific binding,GO:0003700~transcription factor activity, sequence-specific DNA binding,GO:0003729~mRNA binding,GO:0008270~zinc ion binding,GO:0016874~ligase activity,
AT5G05820	Nucleotide-sugar transporter family protein(AT5G05820)	GO:0008514~organic anion transmembrane transporter activity,
AT2G15730	P-loop containing nucleoside triphosphate hydrolases superfamily protein(AT2G15730)	GO:0016787~hydrolase activity,
AT3G56320	PAP/OAS1 substrate-binding domain superfamily(AT3G56320)	GO:0016779~nucleotidyltransferase activity,
AT2G30520	Phototropic-responsive NPH3 family protein(RPT2)	GO:0004871~signal transducer activity,
AT5G50070	Plant invertase/pectin methylesterase inhibitor superfamily protein(AT5G50070)	GO:0004857~enzyme inhibitor activity,GO:0046910~pectinesterase inhibitor activity,
AT3G10720	Plant invertase/pectin methylesterase inhibitor superfamily(AT3G10720)	GO:0030599~pectinesterase activity,GO:0045330~aspartyl esterase activity,GO:0046910~pectinesterase inhibitor activity,
AT3G02810	Protein kinase superfamily protein(AT3G02810)	GO:0004674~protein serine/threonine kinase activity,GO:0005524~ATP binding,GO:0016301~kinase activity,
AT3G59350	Protein kinase superfamily protein(AT3G59350)	GO:0004713~protein tyrosine kinase activity,GO:0004715~non-membrane spanning protein tyrosine kinase activity,GO:0005524~ATP binding,GO:0016301~kinase activity,GO:0019901~protein kinase binding,
AT4G13190	Protein kinase superfamily protein(AT4G13190)	GO:0004674~protein serine/threonine kinase activity,GO:0005524~ATP binding,GO:0016301~kinase activity,
AT4G18110	RING/U-box superfamily protein(AT4G18110)	GO:0008270~zinc ion binding,GO:0061630~ubiquitin protein ligase activity,
AT5G55970	RING/U-box superfamily protein(AT5G55970)	GO:0008270~zinc ion binding,GO:0061630~ubiquitin protein ligase activity,
AT4G26650	RNA-binding (RRM/RBD/RNP motifs) family protein(AT4G26650)	GO:0000166~nucleotide binding,GO:0003676~nucleic acid binding,GO:0003723~RNA binding,GO:0003729~mRNA binding,
AT5G51730	RNA-binding (RRM/RBD/RNP motifs) family protein(AT5G51730)	GO:0000166~nucleotide binding,
AT5G63100	S-adenosyl-L-methionine-dependent methyltransferases superfamily protein(AT5G63100)	GO:0008168~methyltransferase activity,
AT2G17480	Seven transmembrane MLO family protein(MLO8)	GO:0005516~calmodulin binding,
AT5G22580	Stress responsive A/B Barrel Domain-containing protein(AT5G22580)	GO:0046872~metal ion binding,
AT3G57430	Tetratricopeptide repeat (TPR)-like superfamily protein(OTP84)	GO:0008270~zinc ion binding,
AT4G04880	adenosine/AMP deaminase family protein(AT4G04880)	GO:0004000~adenosine deaminase activity,GO:0019239~deaminase activity,
AT1G15490	alpha/beta-Hydrolases superfamily protein(AT1G15490)	GO:0016787~hydrolase activity,
AT1G09040	arginine-glutamic acid dipeptide repeat protein(AT1G09040)	GO:0003677~DNA binding,
AT1G60090	beta glucosidase 4(BGLU4)	GO:0004553~hydrolase activity, hydrolyzing O-glycosyl compounds,GO:0008422~beta-glucosidase activity,GO:0102483~scopolin beta-glucosidase activity,
AT5G52570	beta-carotene hydroxylase 2(BETA-OHASE 2)	GO:0005506~iron ion binding,GO:0010291~carotene beta-ring hydroxylase activity,GO:0016491~oxidoreductase activity,GO:0016787~hydrolase activity,
AT5G43280	delta(3,5),delta(2,4)-dienoyl-CoA isomerase 1(DCI1)	GO:0004300~enoyl-CoA hydratase activity,GO:0051750~delta3,5-delta2,4-dienoyl-CoA isomerase activity,
AT4G15200	formin 3(FH3)	GO:0003779~actin binding,
AT4G08350	global transcription factor group A2(GTA2)	GO:0003700~transcription factor activity, sequence-specific DNA binding,GO:0003729~mRNA binding,GO:0003735~structural constituent of ribosome,GO:0043566~structure-specific DNA binding,
AT3G45060	high affinity nitrate transporter 2.6(NRT2.6)	GO:0015112~nitrate transmembrane transporter activity,
AT3G09100	mRNA capping enzyme family protein(AT3G09100)	GO:0003910~DNA ligase (ATP) activity,GO:0004484~mRNA guanylyltransferase activity,GO:0004651~polynucleotide 5'-phosphatase activity,GO:0004725~protein tyrosine phosphatase activity,GO:0005524~ATP binding,GO:0008138~protein tyrosine/serine/threonine phosphatase activity,
AT5G10620	methyltransferase(AT5G10620)	GO:0008168~methyltransferase activity,
AT3G01530	myb domain protein 57(MYB57)	GO:0000981~RNA polymerase II transcription factor activity, sequence-specific DNA binding,GO:0001135~transcription factor activity, RNA polymerase II transcription factor recruiting,GO:0003677~DNA binding,GO:0003700~transcription factor activity, sequence-specific DNA binding,GO:0005515~protein binding,GO:0043565~sequence-specific DNA binding,GO:0044212~transcription regulatory region DNA binding,
AT3G20660	organic cation/carnitine transporter4(OCT4)	GO:0005351~sugar:proton symporter activity,GO:0005524~ATP binding,GO:0015144~carbohydrate transmembrane transporter activity,GO:0022857~transmembrane transporter activity,GO:0022891~substrate-specific transmembrane transporter activity,
AT2G34420	photosystem II light harvesting complex protein B1B2(LHB1B2)	GO:0016168~chlorophyll binding,GO:0031409~pigment binding,GO:0046872~metal ion binding,
AT4G23660	polyprenyltransferase 1(PPT1)	GO:0002083~4-hydroxybenzoate decaprenyltransferase activity,GO:0047293~4-hydroxybenzoate nonaprenyltransferase activity,
AT1G44750	purine permease 11(PUP11)	GO:0005215~transporter activity,GO:0005345~purine nucleobase transmembrane transporter activity,
AT1G56360	purple acid phosphatase 6(PAP6)	GO:0003993~acid phosphatase activity,GO:0004722~protein serine/threonine phosphatase activity,GO:0046872~metal ion binding,
AT1G50600	scarecrow-like 5(SCL5)	GO:0003700~transcription factor activity, sequence-specific DNA binding,GO:0043565~sequence-specific DNA binding,
AT3G10015	tRNA(AT3G10015)	GO:0030533~triplet codon-amino acid adaptor activity,
AT5G41460	transferring glycosyl group transferase (DUF604)(AT5G41460)	GO:0016740~transferase activity,GO:0016757~transferase activity, transferring glycosyl groups,
AT1G70320	ubiquitin-protein ligase 2(UPL2)	GO:0004842~ubiquitin-protein transferase activity,
ID	Gene name	GOTERM_Cellular component_DIRECT
AT4G04640	ATPase, F1 complex, gamma subunit protein(ATPC1)	GO:0009507~chloroplast,GO:0009534~chloroplast thylakoid,GO:0009535~chloroplast thylakoid membrane,GO:0009544~chloroplast ATP synthase complex,GO:0009579~thylakoid,GO:0009941~chloroplast envelope,GO:0016020~membrane,GO:0045261~proton-transporting ATP synthase complex, catalytic core F(1),
AT2G32410	AXR1-like protein(AXL)	GO:0005634~nucleus,GO:0005777~peroxisome,GO:0005829~cytosol,GO:0005886~plasma membrane,
AT3G18680	Amino acid kinase family protein(AT3G18680)	GO:0005737~cytoplasm,GO:0009507~chloroplast,
AT3G18080	B-S glucosidase 44(BGLU44)	GO:0005576~extracellular region,GO:0005618~cell wall,GO:0009505~plant-type cell wall,GO:0009507~chloroplast,GO:0016021~integral component of membrane,GO:0022626~cytosolic ribosome,
AT3G48140	B12D protein(AT3G48140)	GO:0005739~mitochondrion,GO:0005777~peroxisome,GO:0016021~integral component of membrane,
AT1G10720	BSD domain-containing protein(AT1G10720)	GO:0005634~nucleus,
AT3G57910	D111/G-patch domain-containing protein(AT3G57910)	GO:0000776~kinetochore,GO:0005622~intracellular,GO:0005634~nucleus,
AT1G77020	DNAJ heat shock N-terminal domain-containing protein(AT1G77020)	GO:0005737~cytoplasm,
AT5G25840	DUF1677 family protein (DUF1677)(AT5G25840)	GO:0005634~nucleus,
AT2G33200	F-box family protein(AT2G33200)	GO:0000151~ubiquitin ligase complex,GO:0005739~mitochondrion,
AT3G09750	Galactose oxidase/kelch repeat superfamily protein(AT3G09750)	GO:0005634~nucleus,
AT1G13870	KTI12-like, chromatin associated protein(DRL1)	GO:0005634~nucleus,GO:0005737~cytoplasm,GO:0033588~Elongator holoenzyme complex,
AT1G10170	NF-X-like 1(NFXL1)	GO:0005634~nucleus,
AT5G05820	Nucleotide-sugar transporter family protein(AT5G05820)	GO:0005794~Golgi apparatus,GO:0005886~plasma membrane,GO:0016021~integral component of membrane,
AT2G15730	P-loop containing nucleoside triphosphate hydrolases superfamily protein(AT2G15730)	GO:0005794~Golgi apparatus,GO:0016021~integral component of membrane,
AT3G56320	PAP/OAS1 substrate-binding domain superfamily(AT3G56320)	GO:0005634~nucleus,GO:0016021~integral component of membrane,
AT2G30520	Phototropic-responsive NPH3 family protein(RPT2)	GO:0005634~nucleus,GO:0005737~cytoplasm,GO:0005886~plasma membrane,
AT5G50070	Plant invertase/pectin methylesterase inhibitor superfamily protein(AT5G50070)	GO:0009507~chloroplast,
AT3G10720	Plant invertase/pectin methylesterase inhibitor superfamily(AT3G10720)	GO:0005576~extracellular region,GO:0005618~cell wall,GO:0009505~plant-type cell wall,GO:0071944~cell periphery,
AT3G02810	Protein kinase superfamily protein(AT3G02810)	GO:0005886~plasma membrane,GO:0090404~pollen tube tip,
AT3G59350	Protein kinase superfamily protein(AT3G59350)	GO:0005634~nucleus,GO:0005886~plasma membrane,
AT4G13190	Protein kinase superfamily protein(AT4G13190)	GO:0009507~chloroplast,
AT4G18110	RING/U-box superfamily protein(AT4G18110)	GO:0005634~nucleus,
AT5G55970	RING/U-box superfamily protein(AT5G55970)	GO:0016021~integral component of membrane,
AT4G26650	RNA-binding (RRM/RBD/RNP motifs) family protein(AT4G26650)	GO:0005737~cytoplasm,
AT5G51730	RNA-binding (RRM/RBD/RNP motifs) family protein(AT5G51730)	GO:0005634~nucleus,
AT5G63100	S-adenosyl-L-methionine-dependent methyltransferases superfamily protein(AT5G63100)	GO:0009507~chloroplast,
AT2G17480	Seven transmembrane MLO family protein(MLO8)	GO:0005886~plasma membrane,GO:0016021~integral component of membrane,
AT5G22580	Stress responsive A/B Barrel Domain-containing protein(AT5G22580)	GO:0009507~chloroplast,
AT3G57430	Tetratricopeptide repeat (TPR)-like superfamily protein(OTP84)	GO:0009507~chloroplast,
AT4G04880	adenosine/AMP deaminase family protein(AT4G04880)	GO:0005737~cytoplasm,
AT1G15490	alpha/beta-Hydrolases superfamily protein(AT1G15490)	GO:0005737~cytoplasm,GO:0016021~integral component of membrane,
AT1G09040	arginine-glutamic acid dipeptide repeat protein(AT1G09040)	GO:0005634~nucleus,GO:0016020~membrane,
AT1G60090	beta glucosidase 4(BGLU4)	GO:0005576~extracellular region,
AT5G52570	beta-carotene hydroxylase 2(BETA-OHASE 2)	GO:0009507~chloroplast,GO:0016021~integral component of membrane,GO:0031969~chloroplast membrane,
AT5G43280	delta(3,5),delta(2,4)-dienoyl-CoA isomerase 1(DCI1)	GO:0005739~mitochondrion,GO:0005777~peroxisome,
AT3G05110	early endosome antigen-like protein, putative (DUF3444)(AT3G05110)	GO:0005886~plasma membrane,
AT4G15200	formin 3(FH3)	GO:0005576~extracellular region,GO:0005622~intracellular,GO:0005623~cell,GO:0005829~cytosol,GO:0016021~integral component of membrane,
AT4G08350	global transcription factor group A2(GTA2)	GO:0005634~nucleus,GO:0005840~ribosome,GO:0032044~DSIF complex,
AT3G45060	high affinity nitrate transporter 2.6(NRT2.6)	GO:0005886~plasma membrane,GO:0009507~chloroplast,GO:0016021~integral component of membrane,
AT3G60700	hypothetical protein (DUF1163)(AT3G60700)	GO:0005634~nucleus,
AT5G22794	hypothetical protein(AT5G22794)	GO:0005634~nucleus,
AT3G09100	mRNA capping enzyme family protein(AT3G09100)	GO:0005634~nucleus,GO:0009506~plasmodesma,
AT5G10620	methyltransferase(AT5G10620)	GO:0005737~cytoplasm,
AT4G08580	microfibrillar-associated protein-like protein(AT4G08580)	GO:0001527~microfibril,GO:0005634~nucleus,GO:0009507~chloroplast,
AT3G01530	myb domain protein 57(MYB57)	GO:0005634~nucleus,
AT3G25727	non-LTR retrolelement reverse transcriptase(AT3G25727)	GO:0005739~mitochondrion,
AT4G39190	nucleolar-like protein(AT4G39190)	GO:0016021~integral component of membrane,
AT3G20660	organic cation/carnitine transporter4(OCT4)	GO:0005886~plasma membrane,GO:0009535~chloroplast thylakoid membrane,GO:0009705~plant-type vacuole membrane,GO:0016020~membrane,GO:0016021~integral component of membrane,
AT3G58300	phospholipase-like protein (PEARLI 4) family protein(AT3G58300)	GO:0005634~nucleus,
AT2G34420	photosystem II light harvesting complex protein B1B2(LHB1B2)	GO:0005794~Golgi apparatus,GO:0009507~chloroplast,GO:0009522~photosystem I,GO:0009523~photosystem II,GO:0009534~chloroplast thylakoid,GO:0009535~chloroplast thylakoid membrane,GO:0009579~thylakoid,GO:0009941~chloroplast envelope,GO:0010287~plastoglobule,GO:0016020~membrane,GO:0016021~integral component of membrane,GO:0030076~light-harvesting complex,GO:0042651~thylakoid membrane,
AT2G01660	plasmodesmata-located protein 6(PDLP6)	GO:0005576~extracellular region,GO:0009506~plasmodesma,GO:0016021~integral component of membrane,
AT4G17140	pleckstrin homology (PH) domain-containing protein(AT4G17140)	GO:0005622~intracellular,GO:0005773~vacuole,GO:0005794~Golgi apparatus,GO:0005886~plasma membrane,GO:0009506~plasmodesma,GO:0019898~extrinsic component of membrane,
AT4G23660	polyprenyltransferase 1(PPT1)	GO:0005886~plasma membrane,GO:0031305~integral component of mitochondrial inner membrane,
AT1G44750	purine permease 11(PUP11)	GO:0009507~chloroplast,GO:0016020~membrane,GO:0016021~integral component of membrane,
AT1G56360	purple acid phosphatase 6(PAP6)	GO:0005576~extracellular region,
AT1G50600	scarecrow-like 5(SCL5)	GO:0005634~nucleus,GO:0005829~cytosol,
AT5G41460	transferring glycosyl group transferase (DUF604)(AT5G41460)	GO:0005794~Golgi apparatus,GO:0016021~integral component of membrane,
AT4G23350	transmembrane protein, putative (DUF239)(AT4G23350)	GO:0005576~extracellular region,
AT1G70320	ubiquitin-protein ligase 2(UPL2)	GO:0000151~ubiquitin ligase complex,GO:0005634~nucleus,GO:0005739~mitochondrion,GO:0005829~cytosol,
ID	Gene name	GOTERM_Biological process_DIRECT
AT4G04640	ATPase, F1 complex, gamma subunit protein(ATPC1)	GO:0006754~ATP biosynthetic process,GO:0009772~photosynthetic electron transport in photosystem II,GO:0015986~ATP synthesis coupled proton transport,
AT2G32410	AXR1-like protein(AXL)	GO:0009734~auxin-activated signaling pathway,GO:0009791~post-embryonic development,GO:0010252~auxin homeostasis,GO:0016567~protein ubiquitination,GO:0045116~protein neddylation,
AT3G18680	Amino acid kinase family protein(AT3G18680)	GO:0006221~pyrimidine nucleotide biosynthetic process,GO:0006225~UDP biosynthetic process,
AT3G18080	B-S glucosidase 44(BGLU44)	GO:0005975~carbohydrate metabolic process,GO:0055114~oxidation-reduction process,GO:1901657~glycosyl compound metabolic process,
AT3G48140	B12D protein(AT3G48140)	GO:0010150~leaf senescence
AT1G77020	DNAJ heat shock N-terminal domain-containing protein(AT1G77020)	GO:0006457~protein folding
AT2G33200	F-box family protein(AT2G33200)	GO:0043161~proteasome-mediated ubiquitin-dependent protein catabolic process,
AT1G13870	KTI12-like, chromatin associated protein(DRL1)	GO:0002098~tRNA wobble uridine modification,GO:0006351~transcription, DNA-templated,GO:0006357~regulation of transcription from RNA polymerase II promoter,GO:0006400~tRNA modification,GO:0009933~meristem structural organization,GO:0010449~root meristem growth,GO:0048366~leaf development,GO:0080178~5-carbamoylmethyl uridine residue modification,
AT1G10170	NF-X-like 1(NFXL1)	GO:0000122~negative regulation of transcription from RNA polymerase II promoter,GO:0006355~regulation of transcription, DNA-templated,GO:0006366~transcription from RNA polymerase II promoter,GO:0009642~response to light intensity,GO:0009651~response to salt stress,GO:0009697~salicylic acid biosynthetic process,GO:0010188~response to microbial phytotoxin,GO:0010310~regulation of hydrogen peroxide …
AT5G05820	Nucleotide-sugar transporter family protein(AT5G05820)	GO:0008643~carbohydrate transport,
AT2G30520	Phototropic-responsive NPH3 family protein(RPT2)	GO:0007165~signal transduction,GO:0009638~phototropism,GO:0016567~protein ubiquitination,
AT5G50070	Plant invertase/pectin methylesterase inhibitor superfamily protein(AT5G50070)	GO:0043086~negative regulation of catalytic activity,
AT3G10720	Plant invertase/pectin methylesterase inhibitor superfamily(AT3G10720)	GO:0042545~cell wall modification,GO:0045490~pectin catabolic process,
AT3G02810	Protein kinase superfamily protein(AT3G02810)	GO:0006468~protein phosphorylation,GO:0010183~pollen tube guidance,
AT4G13190	Protein kinase superfamily protein(AT4G13190)	GO:0006468~protein phosphorylation,
AT4G18110	RING/U-box superfamily protein(AT4G18110)	GO:0000209~protein polyubiquitination,GO:0042787~protein ubiquitination involved in ubiquitin-dependent protein catabolic process,GO:0043161~proteasome-mediated ubiquitin-dependent protein catabolic process,
AT5G55970	RING/U-box superfamily protein(AT5G55970)	GO:0043161~proteasome-mediated ubiquitin-dependent protein catabolic process,
AT5G63100	S-adenosyl-L-methionine-dependent methyltransferases superfamily protein(AT5G63100)	GO:0032259~methylation,
AT2G17480	Seven transmembrane MLO family protein(MLO8)	GO:0006952~defense response,GO:0008219~cell death,GO:0009607~response to biotic stimulus,
AT3G57430	Tetratricopeptide repeat (TPR)-like superfamily protein(OTP84)	GO:0006397~mRNA processing,GO:0031425~chloroplast RNA processing,
AT4G04880	adenosine/AMP deaminase family protein(AT4G04880)	GO:0006154~adenosine catabolic process,GO:0009168~purine ribonucleoside monophosphate biosynthetic process,GO:0046103~inosine biosynthetic process,
AT1G60090	beta glucosidase 4(BGLU4)	GO:0005975~carbohydrate metabolic process,GO:0080167~response to karrikin,GO:1901657~glycosyl compound metabolic process,
AT5G52570	beta-carotene hydroxylase 2(BETA-OHASE 2)	GO:0006633~fatty acid biosynthetic process,GO:0016119~carotene metabolic process,GO:0016123~xanthophyll biosynthetic process,GO:0055114~oxidation-reduction process,
AT5G43280	delta(3,5),delta(2,4)-dienoyl-CoA isomerase 1(DCI1)	GO:0006635~fatty acid beta-oxidation,GO:0009062~fatty acid catabolic process,
AT4G15200	formin 3(FH3)	GO:0009860~pollen tube growth,GO:0045010~actin nucleation,GO:0051017~actin filament bundle assembly,GO:0099636~cytoplasmic streaming,
AT4G08350	global transcription factor group A2(GTA2)	GO:0006351~transcription, DNA-templated,GO:0006357~regulation of transcription from RNA polymerase II promoter,GO:0006368~transcription elongation from RNA polymerase II promoter,GO:0006397~mRNA processing,GO:0006412~translation,GO:0032784~regulation of DNA-templated transcription, elongation,
AT3G45060	high affinity nitrate transporter 2.6(NRT2.6)	GO:0015706~nitrate transport,GO:0042128~nitrate assimilation,GO:0055085~transmembrane transport,GO:0080167~response to karrikin,
AT3G09100	mRNA capping enzyme family protein(AT3G09100)	GO:0006281~DNA repair,GO:0006310~DNA recombination,GO:0006370~7-methylguanosine mRNA capping,GO:0006397~mRNA processing,
AT5G10620	methyltransferase(AT5G10620)	GO:0006364~rRNA processing,GO:0032259~methylation,
AT3G01530	myb domain protein 57(MYB57)	GO:0006351~transcription, DNA-templated,GO:0006355~regulation of transcription, DNA-templated,GO:0006357~regulation of transcription from RNA polymerase II promoter,GO:0009740~gibberellic acid mediated signaling pathway,GO:0009867~jasmonic acid mediated signaling pathway,GO:0030154~cell differentiation,GO:0048443~stamen development,GO:0080086~stamen filament development,
AT3G20660	organic cation/carnitine transporter4(OCT4)	GO:0006811~ion transport,GO:0042631~cellular response to water deprivation,GO:0055085~transmembrane transport,
AT2G34420	photosystem II light harvesting complex protein B1B2(LHB1B2)	GO:0009416~response to light stimulus,GO:0009768~photosynthesis, light harvesting in photosystem I,GO:0009769~photosynthesis, light harvesting in photosystem II,GO:0015979~photosynthesis,GO:0018298~protein-chromophore linkage,
AT2G01660	plasmodesmata-located protein 6(PDLP6)	GO:0006810~transport,GO:0016032~viral process,
AT4G17140	pleckstrin homology (PH) domain-containing protein(AT4G17140)	GO:0006623~protein targeting to vacuole,GO:0045053~protein retention in Golgi apparatus,
AT4G23660	polyprenyltransferase 1(PPT1)	GO:0006744~ubiquinone biosynthetic process,GO:0008299~isoprenoid biosynthetic process,GO:0009793~embryo development ending in seed dormancy,
AT1G44750	purine permease 11(PUP11)	GO:0006863~purine nucleobase transport,
AT1G50600	scarecrow-like 5(SCL5)	GO:0006351~transcription, DNA-templated,GO:0006355~regulation of transcription, DNA-templated,
AT3G10015	tRNA(AT3G10015)	GO:0006412~translation,GO:0006414~translational elongation,
AT1G70320	ubiquitin-protein ligase 2(UPL2)	GO:0006511~ubiquitin-dependent protein catabolic process,GO:0016567~protein ubiquitination,GO:0042787~protein ubiquitination involved in ubiquitin-dependent protein catabolic process,
